# Supplementary material for: Comparative Genomic Analysis of the ICESa2603 Family ICEs and Spread of erm(B)- and tet(O)-Carrying Transferable 89K-Subtype ICEs in Swine and Bovine Isolates in China
Source: Front Microbiol. 2016 Feb 2;7:55. doi: 10.3389/fmicb.2016.00055 (PMC4735348; doi:10.3389/fmicb.2016.00055)
Supplement: Supplementary file 1 [file DataSheet1.XLSX]

## Sheet: Sheet1
Table S1 Streptococcus suis and Streptococcus agalactiae used in this study.
	Serotype	Origin	Year	Geographic	MICs(ug/ml)		intICESa2603	T4SS genes				Identify ICE existence	References
					Erythromycin	Tetracycline		virB1	virB4	virB6	virD4	in rplL sites by PCR
S. suis
224	2	pig	2005	Sichuan, China	<0.125	128																								-
227	2	pig	2005	Sichuan, China	<0.125	128																								-
250	2	pig	2005	Sichuan, China	<0.125	32
258	2	pig	2005	Sichuan, China	<0.125	128
259	2	pig	2005	Sichuan, China	<0.125	8
260	2	pig	2005	Sichuan, China	<0.125	128
9801	2	pig	1998	Jiangsu, China	<0.125	64
9803	2	pig	1998	Jiangsu, China	<0.125	128
05-458	2	pig	2005	Sichuan, China	0.125	128
05-464	2	pig	2005	Sichuan, China	0.125	128
05-465	2	pig	2005	Sichuan, China	0.125	128
07-SS-01	2	pig	2007	Jiangsu, China	0.125	>128
07-SS-NJ-01	2	pig	2007	Nanjing, China	<0.125	>128
07-SS-RG-01	2	pig	2007	Rugao, China	<0.125	>128
07-SS-RG-02	2	pig	2007	Rugao, China	0.5	32
19-2	2	pig	2007	Jiangsu, China	0.25	>128
BAA-853 (P1/7)	2	pig		ATCC	0.125	0.25							1
HB1002	2	pig	2010	Hebei, China	<0.125	>128							1
HB1004	2	pig	2010	Hebei, China	>128	>128							1
HB1005	2	pig	2010	Hebei, China	<0.125	4							1
HB1006	2	pig	2010	Hebei, China	>128	>128							1
HB1007	2	pig	2010	Hebei, China	4	>128							1
HB1008	2	pig	2010	Hebei, China	1	>128							1
HB1009	2	pig	2010	Hebei, China	1	>128							1
HB1010	2	pig	2010	Hebei, China	64	>128							1
HB1011	2	pig	2010	Hebei, China	128	64							1
HB1012	2	pig	2010	Hebei, China	4	>128							1
HB1013	2	pig	2010	Hebei, China	8	128							1
JA07109	2	pig	2007		0.25	64							1
JDZ05802-1	2	pig	2008	Jiangxi, China	<0.125	64
JDZ05802-2	2	pig	2008	Jiangxi, China	<0.125	64
JR05730	2	pig	2008	Jiangxi, China	<0.125	128
JS07001	2	pig	2007	Jiangsu, China	<0.125	128							1
JS07002	2	pig	2007	Jiangsu, China	16	128							1
JS07003	2	pig	2007	Jiangsu, China	0.25	>128							1
JS07005	2	pig	2007	Jiangsu, China	<0.125	>128							1
JS07006	2	pig	2007	Jiangsu, China	<0.125	128							1
JS07007	2	pig	2007	Jiangsu, China	<0.125	128							1
JS07008	2	pig	2007	Jiangsu, China	<0.125	>128							1
JS07009	2	pig	2007	Jiangsu, China	0.125	>128							1
JS07010	2	pig	2007	Nanjing, China	<0.125	>128							1
JS07011	2	pig	2007	Rugao, China	<0.125	>128							1
JS07012	2	pig	2007	Rugao, China	0.5	32							1
JS07013	2	pig	2007	Jiangsu, China	0.25	>128							1
JS07015	2	pig	2007	Lishui, china	1	>128							1
JX08001	2	pig	2008	Jiangxi, China	<0.125	64							1
JX08002	2	pig	2008	Jiangxi, China	<0.125	64							1
JX08003	2	pig	2008	Jiangxi, China	<0.125	128							1
LS091105	2	pig	2007	Lishui, China	0.5	>128
NJ-2	9	pig	2006	Suzhou, China	1	128							1
NJ-3	9	pig	2006	Changzhou, China	1	128							1
NJ-4	9	pig	2005	Yancheng, China	>128	8							1
NJ-5	9	pig	2005	Xuzhou, China	1	16							1
NJ-6	9	pig	2005	Taizhou, China	<0.125	64							1
SC05004	2	pig	2005	Sichuan, China	<0.125	128							1
SC05005	2	pig	2005	Sichuan, China	<0.125	128							1
SC05006	2	pig	2005	Sichuan, China	<0.125	32							1
SC05007	2	pig	2005	Sichuan, China	<0.125	128							1
SC05008	2	pig	2005	Sichuan, China	<0.125	8							1
SC05009	2	pig	2005	Sichuan, China	<0.125	128							1
SC05013	2	pig	2005	Sichuan, China	<0.125	64							1
SC05014	2	pig	2005	Sichuan, China	<0.125	128							1
SC05015	2	pig	2005	Sichuan, China	0.125	128							1
SC05017	2	pig	2005	Sichuan, China	>128	>128							1
SC05019	2	pig	2005	Sichuan, China	<0.125	128							1
SC070807	2	pig	2005	Sichuan, China	>128	>128
SS2-1	2	pig	2007	Jiangsu, China	<0.125	>128
SS2-4	2	pig	2007	Jiangsu, China	<0.125	128
SS2-H	2	pig	2007	Jiangsu, China	<0.125	128
SS2-TY	2	pig	2007	Jiangsu, China	<0.125	>128
SS2-XY	2	pig	2007	Jiangsu, China	16	128
YY060816	2	pig	2006	Sichuan, China	64	64							1
ZY05719	2	pig	2005	Sichuan, China	0.125	128
S. agalactiae
	Serotype	Origin	Year	Geographic
ATCC12403		ATCC		ATCC
129		bovine	2011	Jiangsu, China	128	128
G9		bovine	2011	Jiangsu, China	0.125	4
C1		bovine	2011	Jiangsu, China	>128	>128
C5		bovine	2011	Jiangsu, China	64	>128
C24		bovine	2011	Jiangsu, China	64	>128
FY37		bovine	2011	Jiangsu, China	0.125	>128
JS01		bovine	2011	Jiangsu, China	0.125	>128
JS02		bovine	2011	Jiangsu, China	0.125	>128
JS03		bovine	2011	Jiangsu, China	0.125	>128
JS04		bovine	2011	Jiangsu, China	0.125	>128
JS05		bovine	2011	Jiangsu, China	<0.125	128
JS06		bovine	2011	Jiangsu, China	<0.125	64
JS07		bovine	2011	Jiangsu, China	128	>128
JS08		bovine	2011	Jiangsu, China	4	>128
JS09		bovine	2011	Jiangsu, China	>128	128
SH201202		bovine	2012	Shanghai, China	<0.125	128
SH201203		bovine	2012	Shanghai, China	1	128
SH201204		bovine	2012	Shanghai, China	4	128
SH201205		bovine	2012	Shanghai, China	<0.125	128
SH201206		bovine	2012	Shanghai, China	0.25	>128
References
1 Huang, J., Shang, K., Kashif, J., and Wang, L. (2015). Genetic diversity of Streptococcus suis isolated from three pig farms of China obtained by acquiring antibiotic resistance genes. J. Sci. Food Agr. 95, 1454-1460.
